# Supplementary material for: 900MHz 1H-/13C-NMR analysis of 2-hydroxyglutarate and other brain metabolites in human brain tumor tissue extracts
Source: PLoS One. 2018 Sep 7;13(9):e0203379. doi: 10.1371/journal.pone.0203379 (PMC6128478; doi:10.1371/journal.pone.0203379)
Supplement: S1 File — (XLSX) [file pone.0203379.s001.xlsx]

## Sheet: Sheet1
	Histological Diagnosis	IDH1, 2 Mutations by DNA Sequencing	Metabolites by 1H-NMR (mM)
			2-Hydroxyglutarate (2HG)	γ-aminobutyrate	Acetate	Alanine	Asparagine	Aspartate	Betaine	Choline	Creatine	Creatine Phosphate	Ethanolamine	Formate	Fumarate	Glucose	Glutamate	Glutamine	Glycerol	Glycine	Hypoxanthine	Inosine	Isoleucine	Lactate	Leucine	Lysine	Methanol	Methionine	myo-Inositol	N-Acetylaspartate	Nicotinurate	Phosphorylcholine	Phosphorylethanolamine	Phenylalanine	Proline	Pyruvate	Serine	sn-Glycero-3-phosphocholine	Succinate	Taurine	Threonine	Tryptophan	Tyrosine	Uracil	Uridine	Valine
Sample No.1	Astrocytoma	IDH1 (R132H)	1.7388	0.1729	0.1681	0.8405	0.2791	0.4258	0.0545	0.4683	1.3856	0.1162	0.2233	0.1488	0.0181	0.5138	1.5891	1.5532	4.6508	1.7309	0.6732		0.3053	4.6008	0.8052	0.6995	0.0304	0.1986	2.6564	0.077	0.0568	0.3274	0.1892	0.2595	0.7563	0.0614	0.9487	0.2222	0.0307	0.4601	0.647	0.0538	0.2142	0.0779	0.1309	0.5268
Sample No.2	Glioblastoma	IDH1 (R132H)	2.6213	1.9106	0.7655	7.1261	1.522	2.1843	0.2282	2.8969	6.2972	0.1466	1.3544	0.7793	0.0804	0.9958	10.5227	6.3185	7.7478	12.9611	3.9591	0.1008	1.0958	36.6282	2.6739	4.039	0.4948	0.5823	7.7726	0.376	0.5762	10.7187	3.9554	1.1256	1.9579	0.1287	2.1473	1.4378	0.2844	4.4206	1.9083	0.2214	0.9871	0.9687	0.6142	2.0199
Sample No.3	Ganglioglioma	None	Not detected	0.7017	0.0628	1.5664	0.2102	0.5904	0.0234	0.3919	1.2942	0.1056	0.1507	0.0352	0.0085	0.2929	3.8245	0.9899	5.9252	2.2535	0.4129	0.0304	0.2616	5.9242	0.6887	0.4709	0.1787	0.216	2.2058	0.2032	0.065	0.4542	0.4053	0.2407	0.4064	0.0191	0.6318	0.168	0.0103	0.6518	0.5053	0.036	0.2414	0.1001	0.0339	0.4941
Sample No.4	Neurocytoma	None	Not detected	1.0601	0.9954	9.107	1.5238	2.3137	0.2514	1.5473	1.5368	0.4321	0.8573	0.0864	0.0423	4.2485	10.5769	2.3439	1.5854	7.9375	0.9022	0.0837	1.9859	32.1243	4.5132	3.64	0.2525	1.3648	4.3749	0.4034	0.1874	1.6565	1.8323	1.6378	3.2045	0.0988	5.8016	0.7711	0.1802	2.3837	3.5646	0.2415	1.2206	0.4635	0.0997	2.8052
